# Supplementary material for: Transcriptome sequencing and lncRNA-miRNA-mRNA network construction in cardiac fibrosis and heart failure
Source: Bioengineered. 2022 Mar 2;13(3):7118–33. doi: 10.1080/21655979.2022.2045839 (PMC8974171; doi:10.1080/21655979.2022.2045839)
Supplement: Supplemental Material [file KBIE_A_2045839_SM0902.zip]

Archive with 4 entries (4 files):
- Revision Supplementary Figure 1.tif
- Table S1 GC vs GD_miRNA_mRNA.csv
- Table S2 GH vs GD_miRNA_mRNA.csv
- Table S3 miRNA_lncRNA targeting correlation pairs.csv
