# Supplementary material for: Transcriptome sequencing and lncRNA-miRNA-mRNA network construction in cardiac fibrosis and heart failure
Source: Bioengineered. 2022 Mar 2;13(3):7118–33. doi: 10.1080/21655979.2022.2045839 (PMC8974171; doi:10.1080/21655979.2022.2045839)
Supplement: Supplemental Material [file KBIE_A_2045839_SM0902.zip › Table S1 GC vs GD_miRNA_mRNA.csv]

miRNA	gene	miRNAupdown	mRNAupdown
hsa-miR-1179	ENSG00000266094	up	down
hsa-miR-122-5p	ENSG00000076356	up	down
hsa-miR-122-5p	ENSG00000158825	up	down
hsa-miR-122-5p	ENSG00000197324	up	down
hsa-miR-122-5p	ENSG00000085644	up	down
hsa-miR-122-5p	ENSG00000149925	up	down
hsa-miR-122-5p	ENSG00000285043	up	down
hsa-miR-122-5p	ENSG00000108262	up	down
hsa-miR-122-5p	ENSG00000141568	up	down
hsa-miR-122-5p	ENSG00000176619	up	down
hsa-miR-122-5p	ENSG00000167775	up	down
hsa-miR-122-5p	ENSG00000105552	up	down
hsa-miR-122-5p	ENSG00000125618	up	down
hsa-miR-122-5p	ENSG00000080845	up	down
hsa-miR-122-5p	ENSG00000043143	up	down
hsa-miR-122-5p	ENSG00000185803	up	down
hsa-miR-122-5p	ENSG00000167106	up	down
hsa-miR-132-3p	ENSG00000173486	up	down
hsa-miR-132-3p	ENSG00000119772	up	down
hsa-miR-132-3p	ENSG00000180537	up	down
hsa-miR-132-3p	ENSG00000130396	up	down
hsa-miR-132-3p	ENSG00000154328	up	down
hsa-miR-135a-5p	ENSG00000186174	up	down
hsa-miR-135a-5p	ENSG00000165915	up	down
hsa-miR-135a-5p	ENSG00000131759	up	down
hsa-miR-135a-5p	ENSG00000105204	up	down
hsa-miR-135a-5p	ENSG00000125503	up	down
hsa-miR-135a-5p	ENSG00000133275	up	down
hsa-miR-135a-5p	ENSG00000125912	up	down
hsa-miR-135a-5p	ENSG00000079432	up	down
hsa-miR-135a-5p	ENSG00000125817	up	down
hsa-miR-135a-5p	ENSG00000169855	up	down
hsa-miR-135a-5p	ENSG00000137310	up	down
hsa-miR-135a-5p	ENSG00000198853	up	down
hsa-miR-144-3p	ENSG00000165490	down	up
hsa-miR-144-3p	ENSG00000181827	down	up
hsa-miR-144-3p	ENSG00000171208	down	up
hsa-miR-144-3p	ENSG00000254004	down	up
hsa-miR-144-3p	ENSG00000136536	down	up
hsa-miR-144-3p	ENSG00000244462	down	up
hsa-miR-144-3p	ENSG00000154642	down	up
hsa-miR-144-3p	ENSG00000151458	down	up
hsa-miR-144-3p	ENSG00000109654	down	up
hsa-miR-144-3p	ENSG00000112773	down	up
hsa-miR-144-3p	ENSG00000168566	down	up
hsa-miR-144-3p	ENSG00000175305	down	up
hsa-miR-144-3p	ENSG00000104427	down	up
hsa-miR-144-3p	ENSG00000147894	down	up
hsa-miR-144-3p	ENSG00000096968	down	up
hsa-miR-152-3p	ENSG00000163346	up	down
hsa-miR-152-3p	ENSG00000055070	up	down
hsa-miR-152-3p	ENSG00000184371	up	down
hsa-miR-152-3p	ENSG00000148719	up	down
hsa-miR-152-3p	ENSG00000090975	up	down
hsa-miR-152-3p	ENSG00000100605	up	down
hsa-miR-152-3p	ENSG00000132613	up	down
hsa-miR-152-3p	ENSG00000167930	up	down
hsa-miR-152-3p	ENSG00000099364	up	down
hsa-miR-152-3p	ENSG00000186187	up	down
hsa-miR-152-3p	ENSG00000215041	up	down
hsa-miR-152-3p	ENSG00000121057	up	down
hsa-miR-152-3p	ENSG00000078687	up	down
hsa-miR-152-3p	ENSG00000178951	up	down
hsa-miR-152-3p	ENSG00000105204	up	down
hsa-miR-152-3p	ENSG00000105063	up	down
hsa-miR-152-3p	ENSG00000032444	up	down
hsa-miR-152-3p	ENSG00000101224	up	down
hsa-miR-152-3p	ENSG00000101152	up	down
hsa-miR-152-3p	ENSG00000142178	up	down
hsa-miR-152-3p	ENSG00000177352	up	down
hsa-miR-152-3p	ENSG00000169855	up	down
hsa-miR-152-3p	ENSG00000113504	up	down
hsa-miR-152-3p	ENSG00000137216	up	down
hsa-miR-152-3p	ENSG00000008256	up	down
hsa-miR-197-3p	ENSG00000119729	down	up
hsa-miR-197-3p	ENSG00000198898	down	up
hsa-miR-197-3p	ENSG00000096968	down	up
hsa-miR-24-3p	ENSG00000280987	down	up
