# Supplementary material for: Transcriptome sequencing and lncRNA-miRNA-mRNA network construction in cardiac fibrosis and heart failure
Source: Bioengineered. 2022 Mar 2;13(3):7118–33. doi: 10.1080/21655979.2022.2045839 (PMC8974171; doi:10.1080/21655979.2022.2045839)
Supplement: Supplemental Material [file KBIE_A_2045839_SM0902.zip › Table S2 GH vs GD_miRNA_mRNA.csv]

miRNA	gene	miRNAupdown	mRNAupdown
hsa-miR-101-3p	ENSG00000073756	down	up
hsa-miR-101-3p	ENSG00000116473	down	up
hsa-miR-101-3p	ENSG00000163235	down	up
hsa-miR-101-3p	ENSG00000184611	down	up
hsa-miR-101-3p	ENSG00000158435	down	up
hsa-miR-101-3p	ENSG00000163421	down	up
hsa-miR-101-3p	ENSG00000144893	down	up
hsa-miR-101-3p	ENSG00000137449	down	up
hsa-miR-101-3p	ENSG00000164124	down	up
hsa-miR-101-3p	ENSG00000113368	down	up
hsa-miR-101-3p	ENSG00000153814	down	up
hsa-miR-101-3p	ENSG00000077063	down	up
hsa-miR-101-3p	ENSG00000147894	down	up
hsa-miR-101-3p	ENSG00000165029	down	up
hsa-miR-101-3p	ENSG00000106799	down	up
hsa-miR-106a-5p	ENSG00000143067	down	up
hsa-miR-106a-5p	ENSG00000143387	down	up
hsa-miR-106a-5p	ENSG00000184005	down	up
hsa-miR-106a-5p	ENSG00000143344	down	up
hsa-miR-106a-5p	ENSG00000137642	down	up
hsa-miR-106a-5p	ENSG00000150991	down	up
hsa-miR-106a-5p	ENSG00000139132	down	up
hsa-miR-106a-5p	ENSG00000102908	down	up
hsa-miR-106a-5p	ENSG00000138449	down	up
hsa-miR-106a-5p	ENSG00000155744	down	up
hsa-miR-106a-5p	ENSG00000091436	down	up
hsa-miR-106a-5p	ENSG00000173559	down	up
hsa-miR-106a-5p	ENSG00000101236	down	up
hsa-miR-106a-5p	ENSG00000138463	down	up
hsa-miR-106a-5p	ENSG00000144893	down	up
hsa-miR-106a-5p	ENSG00000118564	down	up
hsa-miR-106a-5p	ENSG00000163625	down	up
hsa-miR-106a-5p	ENSG00000109466	down	up
hsa-miR-106a-5p	ENSG00000096063	down	up
hsa-miR-106a-5p	ENSG00000153814	down	up
hsa-miR-106a-5p	ENSG00000128512	down	up
hsa-miR-106a-5p	ENSG00000146592	down	up
hsa-miR-106a-5p	ENSG00000173281	down	up
hsa-miR-106a-5p	ENSG00000104343	down	up
hsa-miR-106a-5p	ENSG00000168615	down	up
hsa-miR-106a-5p	ENSG00000135045	down	up
hsa-miR-106a-5p	ENSG00000165029	down	up
hsa-miR-106a-5p	ENSG00000106780	down	up
hsa-miR-106a-5p	ENSG00000148175	down	up
hsa-miR-106a-5p	ENSG00000197646	down	up
hsa-miR-106a-5p	ENSG00000169155	down	up
hsa-miR-125a-5p	ENSG00000131196	up	down
hsa-miR-125a-5p	ENSG00000144290	up	down
hsa-miR-126-3p	ENSG00000168615	down	up
hsa-miR-139-5p	ENSG00000091129	up	down
hsa-miR-144-3p	ENSG00000184005	down	up
hsa-miR-144-3p	ENSG00000116473	down	up
hsa-miR-144-3p	ENSG00000143344	down	up
hsa-miR-144-3p	ENSG00000137801	down	up
hsa-miR-144-3p	ENSG00000184611	down	up
hsa-miR-144-3p	ENSG00000155744	down	up
hsa-miR-144-3p	ENSG00000144893	down	up
hsa-miR-144-3p	ENSG00000163625	down	up
hsa-miR-144-3p	ENSG00000137449	down	up
hsa-miR-144-3p	ENSG00000112096	down	up
hsa-miR-144-3p	ENSG00000077063	down	up
hsa-miR-144-3p	ENSG00000175305	down	up
hsa-miR-144-3p	ENSG00000147894	down	up
hsa-miR-144-3p	ENSG00000165029	down	up
hsa-miR-15a-5p	ENSG00000079277	down	up
hsa-miR-15a-5p	ENSG00000143067	down	up
hsa-miR-15a-5p	ENSG00000116991	down	up
hsa-miR-15a-5p	ENSG00000054523	down	up
hsa-miR-15a-5p	ENSG00000123689	down	up
hsa-miR-15a-5p	ENSG00000177575	down	up
hsa-miR-15a-5p	ENSG00000059804	down	up
hsa-miR-15a-5p	ENSG00000111666	down	up
hsa-miR-15a-5p	ENSG00000151948	down	up
hsa-miR-15a-5p	ENSG00000100568	down	up
hsa-miR-15a-5p	ENSG00000140450	down	up
hsa-miR-15a-5p	ENSG00000140443	down	up
hsa-miR-15a-5p	ENSG00000123700	down	up
hsa-miR-15a-5p	ENSG00000101236	down	up
hsa-miR-15a-5p	ENSG00000137449	down	up
hsa-miR-15a-5p	ENSG00000109466	down	up
hsa-miR-15a-5p	ENSG00000096063	down	up
hsa-miR-15a-5p	ENSG00000128512	down	up
hsa-miR-15a-5p	ENSG00000198363	down	up
hsa-miR-15a-5p	ENSG00000169155	down	up
hsa-miR-17-5p	ENSG00000143067	down	up
hsa-miR-17-5p	ENSG00000184005	down	up
hsa-miR-17-5p	ENSG00000143344	down	up
hsa-miR-17-5p	ENSG00000137642	down	up
hsa-miR-17-5p	ENSG00000150991	down	up
hsa-miR-17-5p	ENSG00000102908	down	up
hsa-miR-17-5p	ENSG00000138449	down	up
hsa-miR-17-5p	ENSG00000173559	down	up
hsa-miR-17-5p	ENSG00000138463	down	up
hsa-miR-17-5p	ENSG00000144893	down	up
hsa-miR-17-5p	ENSG00000118564	down	up
hsa-miR-17-5p	ENSG00000163625	down	up
hsa-miR-17-5p	ENSG00000109466	down	up
hsa-miR-17-5p	ENSG00000096063	down	up
hsa-miR-17-5p	ENSG00000153814	down	up
hsa-miR-17-5p	ENSG00000146592	down	up
hsa-miR-17-5p	ENSG00000173281	down	up
hsa-miR-17-5p	ENSG00000104343	down	up
hsa-miR-17-5p	ENSG00000168615	down	up
hsa-miR-17-5p	ENSG00000135045	down	up
hsa-miR-17-5p	ENSG00000165029	down	up
hsa-miR-190a-5p	ENSG00000143067	down	up
hsa-miR-190a-5p	ENSG00000079156	down	up
hsa-miR-190a-5p	ENSG00000168916	down	up
hsa-miR-190a-5p	ENSG00000019991	down	up
hsa-miR-190a-5p	ENSG00000106780	down	up
hsa-miR-190a-5p	ENSG00000148110	down	up
hsa-miR-199b-5p	ENSG00000174684	up	down
hsa-miR-199b-5p	ENSG00000126353	up	down
hsa-miR-199b-5p	ENSG00000158321	up	down
hsa-miR-199b-5p	ENSG00000132561	up	down
hsa-miR-204-5p	ENSG00000080573	up	down
hsa-miR-20a-5p	ENSG00000143067	down	up
hsa-miR-20a-5p	ENSG00000213625	down	up
hsa-miR-20a-5p	ENSG00000184005	down	up
hsa-miR-20a-5p	ENSG00000283761	down	up
hsa-miR-20a-5p	ENSG00000173110	down	up
hsa-miR-20a-5p	ENSG00000143344	down	up
hsa-miR-20a-5p	ENSG00000137642	down	up
hsa-miR-20a-5p	ENSG00000150991	down	up
hsa-miR-20a-5p	ENSG00000139132	down	up
hsa-miR-20a-5p	ENSG00000102908	down	up
hsa-miR-20a-5p	ENSG00000163162	down	up
hsa-miR-20a-5p	ENSG00000138449	down	up
hsa-miR-20a-5p	ENSG00000155744	down	up
hsa-miR-20a-5p	ENSG00000091436	down	up
hsa-miR-20a-5p	ENSG00000173559	down	up
hsa-miR-20a-5p	ENSG00000101236	down	up
hsa-miR-20a-5p	ENSG00000138463	down	up
hsa-miR-20a-5p	ENSG00000144893	down	up
hsa-miR-20a-5p	ENSG00000118564	down	up
hsa-miR-20a-5p	ENSG00000163625	down	up
hsa-miR-20a-5p	ENSG00000109466	down	up
hsa-miR-20a-5p	ENSG00000096063	down	up
hsa-miR-20a-5p	ENSG00000153814	down	up
hsa-miR-20a-5p	ENSG00000128512	down	up
hsa-miR-20a-5p	ENSG00000146592	down	up
hsa-miR-20a-5p	ENSG00000173281	down	up
hsa-miR-20a-5p	ENSG00000104343	down	up
hsa-miR-20a-5p	ENSG00000168615	down	up
hsa-miR-20a-5p	ENSG00000135045	down	up
hsa-miR-20a-5p	ENSG00000165029	down	up
hsa-miR-20a-5p	ENSG00000197646	down	up
hsa-miR-20a-5p	ENSG00000169155	down	up
hsa-miR-339-5p	ENSG00000134243	down	up
hsa-miR-339-5p	ENSG00000054523	down	up
hsa-miR-339-5p	ENSG00000070269	down	up
hsa-miR-339-5p	ENSG00000113916	down	up
hsa-miR-454-3p	ENSG00000150991	down	up
hsa-miR-454-3p	ENSG00000111711	down	up
hsa-miR-454-3p	ENSG00000134152	down	up
hsa-miR-454-3p	ENSG00000138411	down	up
hsa-miR-454-3p	ENSG00000091436	down	up
hsa-miR-454-3p	ENSG00000173559	down	up
hsa-miR-454-3p	ENSG00000158470	down	up
hsa-miR-454-3p	ENSG00000144893	down	up
hsa-miR-454-3p	ENSG00000163625	down	up
hsa-miR-454-3p	ENSG00000138640	down	up
hsa-miR-454-3p	ENSG00000151726	down	up
hsa-miR-454-3p	ENSG00000137449	down	up
hsa-miR-454-3p	ENSG00000163624	down	up
hsa-miR-454-3p	ENSG00000106070	down	up
hsa-miR-454-3p	ENSG00000127954	down	up
hsa-miR-454-3p	ENSG00000146592	down	up
hsa-miR-454-3p	ENSG00000181016	down	up
hsa-miR-454-3p	ENSG00000147548	down	up
hsa-miR-454-3p	ENSG00000165029	down	up
hsa-miR-454-3p	ENSG00000197646	down	up
hsa-miR-502-3p	ENSG00000119801	down	up
hsa-miR-502-3p	ENSG00000137449	down	up
hsa-miR-532-3p	ENSG00000059804	down	up
hsa-miR-532-3p	ENSG00000100568	down	up
hsa-miR-874-3p	ENSG00000134243	down	up
hsa-miR-874-3p	ENSG00000119950	down	up
hsa-miR-874-3p	ENSG00000127947	down	up
hsa-miR-93-5p	ENSG00000143067	down	up
hsa-miR-93-5p	ENSG00000184005	down	up
hsa-miR-93-5p	ENSG00000137642	down	up
hsa-miR-93-5p	ENSG00000150991	down	up
hsa-miR-93-5p	ENSG00000102908	down	up
hsa-miR-93-5p	ENSG00000138449	down	up
hsa-miR-93-5p	ENSG00000173559	down	up
hsa-miR-93-5p	ENSG00000138463	down	up
hsa-miR-93-5p	ENSG00000144893	down	up
hsa-miR-93-5p	ENSG00000118564	down	up
hsa-miR-93-5p	ENSG00000163625	down	up
hsa-miR-93-5p	ENSG00000109466	down	up
hsa-miR-93-5p	ENSG00000096063	down	up
hsa-miR-93-5p	ENSG00000153814	down	up
hsa-miR-93-5p	ENSG00000146592	down	up
hsa-miR-93-5p	ENSG00000173281	down	up
hsa-miR-93-5p	ENSG00000104343	down	up
hsa-miR-93-5p	ENSG00000168615	down	up
hsa-miR-93-5p	ENSG00000135045	down	up
hsa-miR-93-5p	ENSG00000165029	down	up
hsa-miR-96-5p	ENSG00000134243	down	up
hsa-miR-96-5p	ENSG00000140416	down	up
hsa-miR-96-5p	ENSG00000144118	down	up
hsa-miR-96-5p	ENSG00000163449	down	up
hsa-miR-96-5p	ENSG00000163421	down	up
hsa-miR-96-5p	ENSG00000163430	down	up
hsa-miR-96-5p	ENSG00000152952	down	up
hsa-miR-96-5p	ENSG00000008952	down	up
hsa-miR-96-5p	ENSG00000109466	down	up
hsa-miR-96-5p	ENSG00000128512	down	up
hsa-miR-96-5p	ENSG00000165029	down	up
hsa-miR-96-5p	ENSG00000106799	down	up
hsa-miR-96-5p	ENSG00000179542	down	up
hsa-miR-96-5p	ENSG00000169891	down	up
