# Supplementary material for: Transcriptome sequencing and lncRNA-miRNA-mRNA network construction in cardiac fibrosis and heart failure
Source: Bioengineered. 2022 Mar 2;13(3):7118–33. doi: 10.1080/21655979.2022.2045839 (PMC8974171; doi:10.1080/21655979.2022.2045839)
Supplement: Supplemental Material [file KBIE_A_2045839_SM0902.zip › Table S3 miRNA_lncRNA targeting correlation pairs.csv]

lncRNA	miRNA
ENSG00000232021	hsa-miR-339-5p
ENSG00000251497	hsa-miR-6802-3p
ENSG00000232021	hsa-miR-642b-5p
ENSG00000196810	hsa-miR-339-5p
ENSG00000233695	hsa-miR-642b-5p
ENSG00000248858	hsa-miR-339-5p
ENSG00000277675	hsa-miR-642b-5p
ENSG00000234571	hsa-miR-144-3p
ENSG00000196810	hsa-miR-642b-5p
ENSG00000227533	hsa-miR-339-5p
ENSG00000256278	hsa-miR-6802-3p
ENSG00000227533	hsa-miR-1910-5p
ENSG00000238133	hsa-miR-144-3p
ENSG00000227517	hsa-miR-362-5p
ENSG00000233030	hsa-miR-144-3p
ENSG00000174171	hsa-miR-339-5p
ENSG00000233695	hsa-miR-339-5p
ENSG00000271011	hsa-miR-1910-5p
ENSG00000174171	hsa-miR-6802-3p
ENSG00000257277	hsa-miR-362-5p
ENSG00000260337	hsa-miR-362-5p
ENSG00000251497	hsa-miR-339-5p
ENSG00000174171	hsa-miR-1910-5p
ENSG00000259627	hsa-miR-1910-5p
ENSG00000227533	hsa-miR-642b-5p
ENSG00000248858	hsa-miR-144-3p
ENSG00000232021	hsa-miR-362-5p
ENSG00000233695	hsa-miR-362-5p
ENSG00000251230	hsa-miR-1910-5p
ENSG00000248858	hsa-miR-362-5p
ENSG00000232021	hsa-miR-144-3p
